# Supplementary material for: Genome-wide identification of MBD gene family members in Eleutherococcus senticosus with their expression motifs under drought stress and DNA demethylation
Source: BMC Genomics. 2023 Feb 22;24:84. doi: 10.1186/s12864-023-09191-x (PMC9948437; doi:10.1186/s12864-023-09191-x)
Supplement: Supplementary file 1 — Additional file 1. Table S1. EsMBDs promoter region cis-acting element. Table S2. WoLF PSORT Predicts Subcellular Localization of EsMBD Proteins. Table S3. Methyl-binding domain in the genome of Eleutherococcus senticosus (Rupr. et Maxim) Maxim and Aralia elata (Miq.) Seem. Table S4. Expressed MBD genes in Eleutherococcus senticosus (Rupr. et Maxim) Maxim of different relative water content. Table S5. Expressed MBD genes in Eleutherococcus senticosus (Rupr. et Maxim) Maxim of different saponin content. Table S6. Primers for qRT-PCR. Table S7. Primers for Vector construction and Subcellular localization. [file 12864_2023_9191_MOESM1_ESM.xlsx]

## Sheet: Table S1
Table S1 EsMBDs promoter region cis-acting element
Type	Quantity
Light responsive	293
Anerobic induction	48
Drought-inducibility	19
Low-temperature responsive	14
Defense responsive	12
Meristem responsive	9
Auxin responsive	13
MEJA-responsive	48
Gibberellin-responsive	18
Salicylic acid responsive	6
Abscisic acid responsive	48
Flavonoid biosynthetic	1

## Sheet: Table S2
Table S2 WoLF PSORT Predicts Subcellular Localization of EsMBD Proteins
Protein name	Protein ID	Localization
EsMBD1	Ese01G001833	nucleus
EsMBD2	Ese01G003936	nucleus and cytoplasm
EsMBD3	Ese03G001766	nucleus
EsMBD4	Ese03G000746	nucleus
EsMBD5	Ese03G002722	nucleus and cytoplasm
EsMBD6	Ese03G003163	nucleus
EsMBD7	Ese04G003192	nucleus
EsMBD8	Ese08G003485	nucleus
EsMBD9	Ese08G002921	nucleus
EsMBD10	Ese09G002039	nucleus
EsMBD11	Ese10G001996	nucleus
EsMBD12	Ese11G001419	cytoplasm
EsMBD13	Ese12G002522	nucleus
EsMBD14	Ese12G002001	nucleus
EsMBD15	Ese13G002475	nucleus
EsMBD16	Ese14G002218	cytoplasm
EsMBD17	Ese17G001961	cytoplasm
EsMBD18	Ese17G000257	cytoplasm
EsMBD19	Ese17G000341	nucleus
EsMBD20	Ese18G001412	cytoplasm

## Sheet: Table S3
Table S3 Methyl-binding domain in the genome of Eleutherococcus senticosus (Rupr. et Maxim) Maxim and Aralia elata (Miq.) Seem
Gene name	Gene ID	Protein sequence	DNA sequence
EsMBD1	Ese01G001833	MAEDNSWLPVGWTTEVKLCRKNGRKYKCYVDPSHELKFHSKPEVLRYLNNEELNIPKSQEKNDNSIKPKSQEKNNSNVNRVGKNFVVEKTTAEGLPPGWIKEVRVTKKGRSIRKDPYYTDPVSGYIFRSLKDIERYLKTGELGRHAYKPKDKVPITVELGDDNLSKLSGSGTNEKISNNQCSKLAEIVKDEEIFSVTSRDDHVALTKHDSDQSCEGVATSINPPQTTSLEQREGKGESNLHTPVTAPVVGVCPGKILENGVESQGSNGSQRRKNKSNDKRAPDLPRRASKRLAGIELDPAPELKTNNRTRQLATRRSGEAETSSSDNFHDLATPEDHSGKLVIEPMTNEKSGLSIVLPLASLPVSEKQAGEDESLPISEEQAGEEEPLQISEKQTGEEE…	ATGGCGGAGGATAACTCCTGGCTTCCGGTTGGTTGGACCACGGAAGTCAAACTGTGCAGAAAAAATGGTAGAAAATACAAGTGTTATGTTGATCCATCACATGAACTTAAATTCCATTCGAAGCCAGAGGTGCTTCGCTATCTCAACAACGAAGAACTCAACATTCCTAAATCACAAGAGAAGAATGACAATTCCATCAAGCCCAAATCACAAGAGAAAAACAATTCAAATGTCAATCGCGTTGGAAAAAATTTTGTAGTTGAGAAGACTACAGCTGAAGGGCTACCTCCTGGGTGGATTAAGGAAGTGAGAGTGACAAAGAAGGGTCGTAGCATCAGGAAAGACCCGTATTACACCGACCCTGTCAGTGGGTATATATTCCGTTCTCTGAAGGACATT…
EsMBD2	Ese01G003936	MASSVEKKEEVVSLELTAPSGWTKKFMPKKGGTPKKNEIVFTAPTGEEISNRKQLEQYLKSHPGGPAISEFDWGTGETPRRSARISEKAKATPSPESDPPKKRSRKSSATKKDEKVKEAVPEEALVKEIEMQEAEKTEEGKAATESEDVVKEKQDETEDKTHDFEKDVVKDKLEEKKDESEVIAKDVAKENHDENKDEIQDTDCKTEHTPVDETKTEEDIKVANDDEGNKNDVEAETTNLIEPLADKVPDATEISENDKGQIHKPQVQEVEQTPVEEEKGVGTGEQGKQETTTEETIHKVEIEENNKNKSYGSETAKQNVVLSKKVEGEVAENGSHGNA	ATGGCGAGCTCGGTTGAGAAGAAGGAAGAAGTTGTCTCCTTGGAACTCACTGCGCCTTCTGGTTGGACCAAAAAGTTTATGCCCAAGAAAGGAGGGACCCCAAAGAAGAATGAGATCGTATTCACTGCCCCAACAGGGGAAGAGATCTCTAACAGAAAGCAGCTGGAGCAGTACCTTAAATCACACCCTGGTGGTCCAGCAATATCAGAGTTTGATTGGGGAACAGGTGAAACACCTAGGAGATCAGCGAGGATCAGTGAGAAGGCAAAAGCAACTCCCTCACCAGAAAGTGATCCTCCGAAAAAGAGGAGCAGAAAATCCTCTGCTACAAAGAAGGATGAAAAAGTGAAAGAAGCCGTTCCCGAGGAAGCTCTAGTAAAAGAAATTGAAATGCAAGAA…
EsMBD3	Ese03G001766	MQPRPTKLTIKFKRATNDVNASIDSNTRCQIDGSGSISLGLQDGKIGDQNEICDSTFHGRQEITVHRPAEAISSSEERGYGSEDEYDQYCDNAQNQLVVYEPADVGSGEIQAVPDPIDYLRPPFPRYSLHNQTSRVLPSVGAFTVQCAICFKWRLIPSKEKYEEIREHILEQPFVCEAAREWRPEISCDDQPDIMQDGSRLWAIDKPNIAQPPLGWERLLRIRGEGGTKFADVYYVAPSGKRLRSMVEVQKYLLEHPDEAEGVAMSQFSFQIPRPLQENYVRKRPARSALLDGSGMGMPGDFEPSEVDPIAWVGPNENTNLQLGGLEYSAAPYEAPVFEPQNRPAKRSKTPSTKTHNGDYTSENHQEKGRRV	ATGCAGCCACGTCCTACAAAACTTACCATTAAATTCAAAAGAGCGACAAATGACGTCAATGCATCCATTGATAGCAACACAAGGTGTCAAATTGATGGCAGTGGCTCTATCTCACTTGGTCTGCAGGATGGCAAGATAGGGGACCAAAATGAAATCTGTGATTCAACTTTCCATGGTCGGCAGGAGATCACTGTTCACAGACCTGCAGAGGCAATTTCTTCTTCTGAAGAAAGGGGTTATGGCTCAGAGGATGAATATGATCAATATTGTGATAATGCACAGAATCAGCTGGTTGTTTACGAACCTGCTGACGTTGGTTCTGGTGAAATTCAAGCTGTTCCAGATCCCATTGACTATCTACGTCCGCCTTTCCCAAGATACTCTTTGCACAATCAGACT…
EsMBD4	Ese03G000746	MASATVDSSSADRPLLQDSIPTVDLRYLSQSELYALSLCSAAAFDPRSCDDVVIPKIDRSVFNESAGSRKQTYSRLRLAPAASASSICRRTPHLRSPKPSSVETDPERAENSQIVALLKGLFASKTNGDDFVPIRVDNSNPVPDYHNSIADLSDLSNPGNDGANNWMKRKRGRPRKDENAVVPAKIEIKDIFIYENVEKGDDNIVNSDLPGNDNVKKRKRGRPRKDGNAVAVVPVKSKVKETVVYENVEEGDKEVVNSKGVIVDVAALAGLEDPFGPEIRRRTEGMGRVDELLGFLEGLGGRWGSRRKKKKVVDASDFGDYLPKGWKISISLKRKEGRVWLFCRRYISPSGRQFISCKEVSSYLLSICGLQDKNQLSFPQGNENNQFEFEMASRNAADI…	ATGGCCTCCGCCACCGTAGATTCATCCTCCGCCGACCGTCCACTCCTACAGGACTCAATCCCAACCGTCGATCTCCGCTACCTCTCCCAATCCGAACTCTATGCTCTTTCCCTATGCTCCGCCGCCGCATTCGATCCCCGCAGCTGCGACGATGTCGTTATCCCCAAAATTGATCGATCCGTCTTCAACGAATCGGCCGGTAGCCGCAAGCAAACCTATTCTCGTCTCCGCCTTGCCCCTGCCGCTTCCGCCTCTAGCATTTGCCGCCGCACCCCTCACCTTCGTTCCCCTAAACCCTCCTCCGTCGAAACCGACCCCGAACGAGCCGAAAACTCTCAAATTGTTGCTCTATTAAAGGGCTTGTTCGCCTCTAAAACTAATGGGGATGATTTTGTCCCC…
EsMBD5	Ese03G002722	MASSVEKKEEVVSLELPAPSGWTKKFMPKKGGTPKKNEIVFTAPTGEEIFNRKQLEQYLKSHPGGPAISEFDWGTGETPRRSARISEKAIATPSPESDPPKKRSRKSSATKKDEKVKEGISKEALVKEVEMQEAQKTEKGNAATESEDVVKEKQDETNDKILDFEDDVVKDEQEKKDETQVTAEDVAKENHDVNKDEIQDTDCKTEHTPVDETKAKEDIKVANDAEGSKNDMEAETENLKEPLVDKVPDATEISENDKGQIHKPQVQEVEQTPVEEEKGVGTEEQGKHETTTEETICKVEGEENNENKSHGFETVKQNDVLSKKVEGEVAENGSHGNA	ATGGCGAGCTCGGTTGAGAAGAAGGAAGAAGTTGTCTCTTTGGAACTCCCTGCGCCTTCTGGTTGGACCAAAAAGTTTATGCCCAAGAAAGGAGGGACCCCAAAGAAGAATGAGATTGTATTCACTGCCCCAACAGGGGAAGAGATCTTTAACAGAAAGCAGCTGGAGCAGTACCTTAAATCACACCCTGGTGGTCCAGCAATATCAGAGTTTGATTGGGGAACAGGTGAAACACCTAGGAGATCAGCGAGGATCAGTGAGAAGGCAATAGCAACTCCCTCACCAGAAAGTGACCCTCCCAAAAAAAGGAGCAGAAAATCCTCTGCTACAAAGAAGGATGAAAAAGTGAAAGAAGGCATATCCAAGGAAGCTCTGGTAAAAGAAGTTGAAATGCAAGAA…
EsMBD6	Ese03G003163	MAEDNSWLPVGWTTEVKLCRNGRKYKCYVDPSYELKFHSKPEVLRYLNNEEVNNPKSQEKNDNSIKPKSQVKNNSNVNRAGKNFVVEKTTAEGLPPGWIKEVRVTKKGRSIRKDPYYTDPVSGYIFRSLKDIERYLKTGELGRNAYKPKDKVPITVEIGDDNLSKLPGSGTNEQISKNQFSKLAEIMKDEEILVTSRDDHVGLTKHDSDQCCEGLTTSINPPQTKSLEQREGKGESNLHTPVSAPVVGACPGKILENGVESQGSNGSRRRTNKSNDKRAPDLPRRASKRLAGIELDPAPELKTNNRTRQLATRQSGEAETSSSDNFHDLATPEEHHPGKLVLEPMTNEKSGLSIVLPLASVPVSEKQTGEDEPLPISEEQAGEEEPLQISEKQAGEEER…	ATGGCGGAGGATAACTCCTGGCTTCCGGTTGGTTGGACCACGGAAGTCAAACTGTGCAGAAATGGTAGAAAATACAAGTGTTATGTTGATCCATCATATGAACTCAAATTCCATTCGAAGCCAGAGGTGCTTCGCTATCTCAACAACGAAGAAGTCAACAATCCTAAATCACAAGAGAAGAATGACAATTCCATCAAGCCTAAATCACAAGTGAAGAACAATTCAAATGTCAATCGCGCTGGAAAAAATTTTGTAGTTGAGAAGACTACAGCTGAAGGGCTACCTCCTGGGTGGATTAAGGAAGTGAGAGTGACAAAGAAGGGTCGTAGCATCAGGAAAGACCCGTATTACACCGACCCTGTCAGTGGGTATATATTCCGTTCTCTGAAGGACATTGAA…
EsMBD7	Ese04G003192	MEEEQGPLSPSMHVPLRLLLPGYGGSDYPADRQLAVYTPPPPPPALLFNSSSTITTSRFKLPEGWEVEEVPRADASRVDKYYYEPMTGHKFRSLREVERYINEGVYTPRRRRSKTLKLGYHDCHGKKSNYRKMIISGGQMLRLDEEKSNQYHMAIVPATNTTFNSPYKLPDGWVVEEVPRSCGGCIDKYYYEPGTGRKFRSLLSVDRHLAELNENTTLSEALAELREYNIPLSKAFKIGSHAKNSSSWKTNVPREKVQSSTFNSPPMKINWVIASPGGDSWNPFIGRSLVPESVKQQWSKRFMLSINGGKYEAPNF	ATGGAGGAGGAGCAAGGCCCACTCTCACCATCAATGCATGTCCCATTGCGGTTGCTGTTGCCTGGCTACGGAGGCTCCGACTACCCCGCCGACCGCCAGCTAGCCGTTTACACCCCTCCGCCGCCGCCGCCTGCCCTGCTCTTCAACTCCTCCTCCACCATTACCACCTCGCGCTTCAAACTTCCCGAAGGTTGGGAGGTCGAAGAGGTGCCCCGCGCCGACGCCTCTAGGGTCGACAAGTATTACTATGAGCCAATGACTGGACACAAGTTCCGATCTCTAAGAGAGGTAGAGAGGTACATTAATGAAGGAGTTTATACACCTAGACGACGTAGATCGAAGACTTTGAAATTAGGCTATCACGACTGTCATGGTAAGAAATCAAATTACCGGAAGATG…
EsMBD8	Ese08G003485	MASLVEKKEEVFSLELPAPSGWNKKFMPKKGGTPKKNEIIFTAPTGEEISNRKQLELYLKSHPGSPAISEFDWGTGETPRRSARISEKAKVTPSPESEPPQKRSRKSSSAKKDGKEKEVVAKETLMKEVGMKEAKTEHTPAEEAKPEEDTKEPNDAEGSKKDSGPETENSKEPLVEKVPDDATEISENDKGHRQEAQVQEKVEQPPVEAEKEDGTGEQGKQDTTTEEKKYKVEGEGKNEQKSCGSGTAEQNDVMSKKVEGEVA	ATGGCGAGCTTGGTTGAGAAGAAGGAAGAAGTTTTCTCCTTGGAGCTCCCTGCACCTTCTGGTTGGAACAAAAAGTTCATGCCCAAGAAAGGAGGGACCCCAAAGAAGAATGAGATCATATTCACTGCCCCGACGGGGGAAGAGATCTCTAACAGAAAGCAGCTAGAACTGTATCTTAAATCACACCCTGGTAGTCCAGCAATATCGGAGTTTGATTGGGGAACAGGTGAAACACCCAGAAGATCAGCAAGGATCAGCGAGAAGGCAAAAGTAACTCCATCACCAGAAAGTGAGCCCCCCCAAAAAAGGAGCAGAAAATCTTCCAGTGCAAAGAAGGATGGTAAAGAGAAAGAAGTTGTTGCCAAGGAAACTTTAATGAAAGAAGTTGGAATGAAAGAA…
EsMBD9	Ese08G002921	MQSRPTKLTIKIRREQNDVKVSTACNISSQNDVSGSTSHGLQDGKIREQNDLSSSTFHGQQESTFQRHAETTSGEEKDYISEDEDDRYCSNAQNQLVVYVPSAAEIEAVPDPVDYLPPPFPRYSFHNRTSRVLPSVGAFTVQCAICFKWRLIPSKEKYEEIREHILEHPFVCEAAREWRPEISCDDQPDIMQDGSRLWAIDKPNIAQPPLGWERLLRIRGEGGTKFADVYYVAPSGKRLRSMVEIQRYLLEHPDEAEGVAMSQFSFQTPRPLQENYVKKRPSHSASSLDGSALRMPGDFEPSEVDPLAWIGPDENTDLRLGGPGYSASFKVPVFEPLNRPAKRSRIPSLQTYNGDYMYENHRDEGRRA	ATGCAGTCTCGTCCTACAAAACTTACCATCAAGATCAGACGAGAACAAAATGACGTCAAGGTTTCGACTGCTTGCAACATAAGCAGTCAAAATGATGTCAGTGGCTCTACCTCACATGGTCTCCAGGATGGAAAGATAAGAGAACAGAATGACTTAAGTAGTTCAACTTTCCATGGTCAGCAGGAGAGCACTTTTCAAAGGCATGCAGAGACTACTTCTGGAGAAGAAAAGGATTATATTTCAGAGGATGAAGATGATCGATATTGCAGTAATGCTCAAAATCAGTTGGTTGTTTATGTTCCTTCTGCTGCTGAAATTGAAGCTGTGCCTGATCCCGTTGACTATCTACCTCCTCCTTTCCCAAGATACTCCTTCCATAATCGTACTTCCAGAGTTTTG…
EsMBD10	Ese09G002039	MRQSVKLGSEDLFQHKESGLQNFKEFDVCPLSEGLRSGSLSSTILPSNKTSKMCLESLREYIRERCGSILEEGWRVEFRNSMSKAELDVVYCAPDGKTFESMSEVACYLELTPNADTIDRQTGIVTDSSMRRLLFPKRRKSARLKVANGAAKNKEDVTSDFVKDQLSDIQTVNFVGESVNCVKLRDAVSGETSGSVSKELNDGLPVQYEDFFVLSVGKIDARPSYHIANQIWPIGYKSCWHDKITGSLFICDVLDGGDSGPVFKVKRSSCSVFPIPVGSTVLYKPNIGQPDHQNEGNSVDRNYTDEDFGVLMMLSEPSPPKEHDIISCFGSTTFDCSNDQTSKDLHLETNPHDKKSINILSDNYMWADEIGEFSVEESSSSSAWRMISEKLVNAYQEAY…	ATGAGACAATCTGTCAAATTGGGATCTGAAGATTTATTTCAGCATAAAGAGTCCGGGCTTCAAAACTTCAAGGAGTTTGATGTGTGCCCACTTTCAGAAGGGCTCAGAAGCGGGAGTCTTTCAAGTACAATACTGCCCTCTAACAAGACTAGCAAGATGTGTTTGGAGTCCCTTAGAGAATATATTCGTGAAAGGTGTGGCAGCATTCTAGAGGAAGGTTGGAGGGTAGAGTTTAGAAATTCCATGAGCAAAGCTGAGCTAGATGTAGTATACTGTGCTCCAGATGGGAAGACATTTGAGTCAATGTCAGAAGTTGCTTGTTATCTTGAGCTTACCCCTAATGCCGATACTATAGATCGTCAAACAGGAATCGTAACCGATTCATCAATGAGAAGGTTG…
EsMBD11	Ese10G001996	MVEEQGALSPSMHVPLRLLLPGYGGSNYSADRQLAVFTPPPPPPVLLHNSSSAITTTSRFKVPEGWKVEEVPRADASRVDKYYYEPGTGRKFRSLLSVDRHLAELNENTTLSEALAELREYNIPLSKAFKIGSHVKNSSSWKTNIPREKVQSSTFNSPPMKINWVIASPGGDSWNPFIGGSLVPESVKQQWSKRFMLSINDRKYEAPHI	ATGGTGGAGGAGCAAGGCGCACTCTCACCGTCCATGCATGTCCCACTGCGGTTGCTGCTGCCTGGCTACGGCGGCTCCAACTACTCCGCCGACCGCCAGCTGGCCGTTTTCACCCCTCCACCGCCGCCGCCGGTCCTGCTCCACAACTCCTCCTCCGCCATTACCACCACCTCGCGCTTCAAAGTTCCCGAAGGTTGGAAGGTAGAGGAGGTGCCCCGCGCAGACGCCTCTAGGGTCGACAAGTATTACTATGAGCCAGGGACTGGACGGAAGTTCCGATCCCTATTATCTGTTGATAGACACCTAGCAGAACTGAATGAAAATACAACACTATCAGAAGCACTAGCAGAACTCAGAGAATATAATATACCTCTATCCAAGGCTTTTAAAATAGGCAGT…
EsMBD12	Ese11G001419	MPEPSSIWDDTYRYEPDQIPRDPLLGSDSFIAANNDFANRNSGVKDTEQPSQFEPSPPSKEKQQKRPVAETTGTPPSQRQGKGTEETERPDWLPEGWKMVSKTRTNGASAGSTDRYYFELASGHRFRSKIEVLRFLETGSKVKRKLDTDANVTNSETPGREKEKKKKSGSKSKMPAPWNFDFQNPPEEVNWALVDVSQGLWKPSIGDQQIPESSKQGWTTTFERICDM	ATGCCGGAACCGAGTTCAATCTGGGATGATACGTACCGGTATGAGCCTGATCAAATACCGCGAGACCCTCTTTTGGGATCGGACTCCTTCATCGCTGCAAACAACGATTTCGCGAATCGAAACAGCGGTGTAAAGGACACCGAACAACCAAGTCAATTCGAACCGTCTCCGCCATCCAAGGAAAAGCAGCAAAAGCGTCCGGTGGCGGAAACTACTGGGACTCCGCCGTCACAGCGGCAGGGAAAAGGGACAGAGGAGACGGAGAGACCAGACTGGTTGCCGGAGGGTTGGAAAATGGTCTCTAAGACTCGAACTAATGGGGCCTCCGCTGGATCCACCGATAGGTATTATTTTGAGCTAGCCTCTGGCCATCGATTCCGTTCAAAGATCGAGGTGCTT…
EsMBD13	Ese12G002522	MVYFANTVLLHQVIEMQSSPTKLTIKIRREQNDVKASTASNISGQNDVSGSTSPGLQDGKIREQNDLSSSTFHDQRESTFQRHAETTSSGEEKDYISEDEDDLYCSNVQNQLVVYDPSAGEIEAVPDPVDYLPPFPRYSFHNRTSRVLPSVGAFTVQCALCFKWRLIPSKEKYEEIREHILEQPFVCEAAREWRPEISCDDQPDIMQDGSRLWAIDKPNIAQPPLGWERLLRIRGEGGTKFADVYYVAPSGKRLRSMVEIQRYLLEHPDEAEGVAMSQFSFQTPRPLQENYVKKRPSRSASLDGSALRMPGDFEPSEVDPLAWIGPDENTDLQLGGPGYSASYKMPVFEPLNRAAKRSRVPSVQTYNGDYMYENHRDEGRRA	ATGGTGTATTTTGCTAATACTGTCTTGTTGCATCAGGTGATTGAGATGCAGTCAAGTCCTACAAAACTTACCATCAAGATCAGACGAGAACAAAATGATGTCAAGGCTTCGACAGCTAGCAACATAAGCGGTCAAAATGATGTCAGTGGTTCTACCTCACCTGGTCTCCAGGATGGCAAGATAAGAGAACAGAATGACTTAAGTAGTTCAACTTTCCATGATCAGCGGGAGAGCACTTTTCAGAGACATGCCGAGACTACTTCTTCTGGAGAAGAAAAGGATTATATTTCTGAGGATGAAGATGATCTATATTGCAGTAATGTTCAGAATCAGTTGGTTGTTTATGATCCTTCTGCTGGTGAAATTGAAGCTGTTCCCGATCCCGTTGACTATCTACCT…
EsMBD14	Ese12G002001	MVSENSPDWLPSGWTIRLKANESGRKVKCYIDPVSGRKFYSKSQVSRYLETLNSCSTPQRGISSADNIVEERNESLEWLPHGWTVESKTRNSGTRIGKKFKIYIEPTTGCKFYSKPEVSRYLKKISSGTAPQIGSSPVNDHSIDHSTGGGTSLKPDVSQNSKTNKSNISEQKSTISEQKKLHGGKNSMNNVVVESVSVRELPSGWITEIRSRKNVDSKHKDPYYTDPVSGYVFRSKRDALLYLETGDISKCKSKPKKRDANDLVSLNNGISQSMDHSTGDGTSSKPNVSQSCKMNKSSITKQKKLDGVKHSTNNVVIEMVSADEFPAGWIKEITTRKIADRIHKDSCYTDPVSGYKFFSKTDAIRYLKSGDVNSCKIKPKKRDINDLELIKDEDIPVSH…	ATGGTGTCGGAAAATTCGCCGGACTGGCTTCCCTCCGGTTGGACTATACGTCTTAAAGCTAATGAGTCTGGACGAAAAGTCAAGTGCTACATTGATCCTGTTAGTGGACGCAAATTCTACTCGAAGTCACAGGTGTCTAGATATCTCGAAACACTGAACAGTTGCTCCACCCCACAGAGAGGCATCAGTTCTGCTGATAATATTGTGGAGGAAAGAAATGAATCTCTTGAGTGGTTACCGCATGGATGGACAGTGGAGTCGAAAACTCGAAACAGTGGTACACGAATTGGAAAGAAATTTAAGATCTACATTGAACCAACAACTGGATGCAAATTCTACTCAAAGCCAGAGGTGTCTCGATATCTCAAAAAAATAAGTAGTGGCACCGCCCCACAGATA…
EsMBD15	Ese13G002475	MVSESSPDWLPSDWTVRLKANESGRKVKCYIDPASGRKFYSKSQVSRYLEALNSCSTTQRGISSVDNIVEEKNESPEWLPHGWTVESKTRNSGVQIGKKFKIYIEPATGYKFYSKPEVSRYLKKISSGTSPQISIGSVNDHTIDHSTGSGTSSKPDVSQNYKTNKSSISEQKSSISEQKKLHGGKHSINNVVVESVSVRELPPGWITEIRSRKNVDPKQKDLYYTDPVSGYVFRSKPDALRYLETGDINRCKIKPKKRDTSDLVSLNNGISQSMDHSTGDGTSSKPDVSQSCKMNKSSITKQKELHGGKDSTNNVVIERVSADEFPAGWIKEITTRKISDRIHKDSYYTDPVSGYKFFSKTDALRYLKSGDINSCKIKPKKRDINDVELINDEDISHCM…	ATGGTGTCGGAAAGTTCGCCGGACTGGCTTCCCTCCGATTGGACTGTGCGTCTTAAAGCTAATGAGTCTGGACGGAAAGTCAAGTGCTACATTGATCCTGCTAGTGGACGCAAATTCTACTCGAAGTCACAGGTGTCTCGATATCTCGAAGCACTAAACAGTTGCTCCACCACGCAGAGAGGCATCAGCTCTGTTGATAATATTGTGGAGGAAAAAAATGAATCTCCTGAGTGGTTACCTCATGGATGGACCGTGGAGTCAAAAACTCGAAACAGTGGTGTTCAAATTGGAAAGAAATTTAAGATCTACATTGAACCTGCAACTGGATACAAATTCTACTCGAAACCAGAGGTGTCTCGATATCTCAAAAAAATAAGTAGTGGCACCAGCCCACAGATA…
EsMBD16	Ese14G002218	MATSVEKKEEVFSLELPAPSGWNKKFMPKKGGTPKKNEIIFTAPTGEEISNKKQLELYLKSHPGGPPISEFDWGTGETPRRSARISEKAKATPSPESEPPQKRSRKFSSAKKDGKEKEVVAEETLMNEVGMKDAEKSEKGYAAAETEVVKEKQDENKDEAQDNEKAILKEKQEASKDETQDISKDVGKENLNENKDEILDTDGKTEHTPAEEAKPEGDTKEPNDAEGSKKDSGPETENSKEPLVEKVPDDAMEISENDKGHRQEAQIQEESEQTPVEAEKKDGTGEQGKQDTTTEGKKYEVEGEGKNEQKSCGSGSAEQNDVMSKKVEGEVA*	ATGGCGACCTCGGTTGAGAAGAAAGAAGAAGTTTTCTCCTTGGAGCTCCCTGCGCCTTCTGGTTGGAACAAAAAGTTCATGCCCAAGAAAGGAGGGACCCCCAAGAAGAATGAGATCATATTCACTGCCCCGACAGGGGAAGAGATCTCTAATAAAAAGCAGCTGGAACTGTATCTTAAATCACACCCTGGTGGTCCACCAATATCGGAGTTTGATTGGGGAACAGGTGAAACACCTAGAAGATCAGCAAGGATCAGCGAGAAGGCAAAAGCAACTCCATCACCAGAAAGTGAGCCCCCCCAAAAAAGGAGCAGAAAATTTTCCAGTGCAAAGAAGGATGGAAAAGAGAAAGAAGTTGTTGCCGAGGAAACTTTAATGAACGAAGTAGGAATGAAAGAC…
EsMBD17	Ese17G001961	MGKNEGTGTVDVYAVQCAKCLKWRMIPSIHEFEEIRSKFTEDPFVCNKRPDKSCDSPADIEYDSSRTWVMDKPDIPKTPSGFFRELILRKDYSKMDARYITPDGRKLRSSVEVAAFLEENPIYKEVVSLSDFSFNVPKVMAETVPKNVGQNSLGQKKILESVGKKS	ATGGGGAAGAATGAAGGGACGGGGACAGTTGATGTATATGCTGTGCAGTGTGCAAAATGCTTGAAGTGGAGGATGATTCCTTCAATCCATGAGTTTGAGGAGATCAGAAGTAAATTTACAGAGGATCCATTCGTCTGCAACAAGAGGCCGGACAAATCTTGCGACAGTCCTGCTGATATTGAATATGATTCATCACGAACCTGGGTTATGGATAAACCAGACATCCCAAAGACCCCTTCAGGTTTTTTCCGAGAGTTAATTCTCAGAAAAGATTATTCTAAAATGGATGCCCGCTACATTACTCCTGACGGGAGGAAGCTAAGGTCATCCGTGGAAGTAGCAGCATTCCTTGAAGAAAATCCAATCTACAAAGAGGTGGTTTCTTTATCGGATTTCAGC…
EsMBD18	Ese17G000257	MPEPSSIWDDTYRYEPDQIPPDPLLGSDSFIAANNDFANQNGGLKDPELPSQSEPSPPSKEKQQKRPVAETTGTPPSRQQKKGPVETERPDWLPEGWKMTSKTRTNGASAGSTDRYYIEPTSGQRFRSKNEVLRFLETGSKIKRKLDTDGNVKNSETPSGHKEKKKSGSKSKKPAPWNFDFQNPPEEVNWALVDVSQGLWRPSIGDQQIPESSKHEWTTTFERICDMMSAST	ATGCCGGAACCGAGTTCAATCTGGGATGATACGTACCGGTATGAGCCTGACCAAATTCCGCCAGACCCTCTTTTGGGATCGGACTCCTTCATCGCCGCAAACAACGATTTCGCGAATCAAAACGGCGGCTTAAAGGACCCAGAACTACCAAGTCAATCCGAACCGTCTCCACCATCCAAGGAAAAGCAACAAAAGCGTCCGGTGGCGGAAACTACTGGGACTCCGCCGTCACGGCAGCAGAAAAAAGGGCCTGTGGAGACGGAGAGACCAGACTGGTTGCCGGAGGGTTGGAAAATGACCTCTAAGACTCGAACTAATGGGGCCTCCGCTGGATCCACCGATAGGTATTATATTGAACCAACCTCAGGCCAGCGATTCCGTTCAAAGAATGAGGTCCTT…
EsMBD19	Ese17G000341	MENQPPAANPPDDKKNVVLIELPAPEGWRKQFIPQKGGTPRRKDVVFISPTGEEIKSKRQLELYMKSHPGGPSTSEFDWGTGDTPRRSSRLTDKSKAMESPESEAPKKRQRKSGSKKAGKGKKEDSDGDAEIIEMIEEKEVTEGAKGSVDVAMEDAKDIGDKGEVVIEAAADKENAKDTDQNANEGEEVKEAALADEDNVKDTEQKIEDKVDDASLVDAPENQETADKAFETKEEGSETKSVQTPVVEDNNKEAEKGADPKDSSQLPMPSKASSSDQGAESVKEARPEVADAQAENKEAEKELEAPTELPEPSVVPLSEQEAENLTDAVPEVADTKVEESKIAENVNDAVPEGADPKAGESKNAEVGQEDHQNKEAPEIAVRCT*	ATGGAGAACCAACCGCCGGCGGCCAATCCACCTGATGACAAAAAGAACGTAGTGCTGATCGAGCTTCCGGCTCCGGAAGGATGGCGTAAGCAGTTTATACCTCAAAAAGGTGGAACCCCTAGGAGGAAGGATGTAGTATTTATTTCTCCCACTGGTGAAGAGATCAAAAGTAAGAGACAATTGGAGCTGTATATGAAATCTCACCCTGGAGGCCCATCTACCTCTGAATTTGACTGGGGCACAGGTGATACTCCCAGGCGCTCTTCAAGGCTCACTGACAAGTCGAAGGCAATGGAATCACCAGAAAGTGAGGCTCCGAAGAAAAGGCAAAGGAAATCAGGTTCGAAGAAGGCAGGGAAAGGGAAGAAAGAAGATTCTGATGGAGATGCTGAGATAATT…
EsMBD20	Ese18G001412	MKVDLNEGMYKLYSLFWSSEDEDNTNVEENVDDADIADDANIADDVDIANDADNVDSVDHVTNDADDGDDYYSGDSDEFEKIFEMDHTTQSNKEPPPGWKIKRRIRQSSGTKKGREDKFYYEPGNKKQFRSLKSAWEQYRKPVRQGVVPLKEMNLVADSEIMDLSEHTPYQIQSSDFHVLTTWSPPPSSHFKINFDVICFNEDLAIGVGVVIRNEDGDFFAGLSKKINGLASTEEVEAIAAFEACQFVNDGCFSSCDVILEGSSTIIPSISQANENLPNMVDIRNEIRKIKSIKFSVVNHMGNKVANSLARHARFVPDYLAWLEDAPEFLMPDLLADISVIPCNI*	ATGAAGGTTGACCTTAACGAAGGCATGTATAAGTTGTACTCATTATTTTGGTCGTCAGAAGATGAAGATAATACAAATGTTGAAGAAAATGTAGATGATGCGGATATTGCGGATGACGCGAATATTGCAGATGACGTGGATATTGCAAATGATGCAGATAATGTGGATAGTGTAGATCATGTTACAAATGATGCAGATGATGGTGATGACTACTACAGTGGTGATAGTGATGAATTTGAAAAAATATTTGAAATGGATCACACAACTCAGTCAAACAAAGAGCCACCACCAGGTTGGAAAATTAAAAGAAGAATCCGACAATCTTCTGGTACGAAGAAAGGAAGAGAAGACAAGTTTTATTATGAGCCCGGTAACAAAAAACAATTCCGATCACTAAAA…
AeMBD1	Ae01G01102	MASSVEKNEEVFSLELPAPAGWSKKFMPKKGGTPKKNEIIFTAPTGEEISNRKQLELYLK SHPGGPAISEFDWGTGETPRRSARISEKAKATPSPESEPPKKRSRKYSSAKKDGKEKEVV AEETLMKEAEKTEKNNAAAETEEVMKEKQDENKDETREYEKAVLKEKHEASKDETQDISK DVGKENQNVNKDEILDTDGKTEHTPAEEAKPDEDTKEPNDAEGSKKDSGPETENSKELLV EIVPDDATEISENDKGHRQEAQVQEEVEQTPVEAEREAGTGEQGKQDTITEEKKYEAEGE GKNEQKSCGSGTAEQNDVMSKKIKGEVA	ATGGCGAGCTCGGTTGAGAAGAATGAAGAAGTTTTCTCCTTGGAGCTCCCTGCACCTGCT GGTTGGAGCAAAAAGTTCATGCCCAAGAAAGGAGGGACCCCCAAGAAGAATGAGATCATA TTCACTGCCCCGACAGGGGAAGAGATCTCTAACAGAAAGCAGCTGGAACTGTATCTTAAA TCACACCCTGGTGGTCCAGCAATATCGGAGTTTGATTGGGGAACAGGTGAAACACCTAGA AGATCAGCGAGGATCAGCGAGAAGGCAAAAGCAACTCCATCACCAGAAAGTGAGCCCCCC AAAAAAAGGAGCAGAAAATATTCCAGTGCAAAGAAGGATGGAAAAGAGAAAGAAGTTGTT GCCGAGGAAACTTTAATGAAAGAAGCCGAAAAA…
AeMBD2	Ae01G03639	MASKVALKAKGKSSKGSKATSSGEGSAIKYFKEWSTWTLKKAKVVTHYGFIPLIIIIGMN TEPKPSVSQLLSPVIEMQSRPTKLTIRIRREQNDVKASTASNISGPNDVSGSTSPGLQDG KIREQNDFSSSTFHGQQESTVQRHAEATSSGEEKDYISEDEDDRYCNNAQNQLVVYDPSA GEIEAVPDPVDYLPPPFPRYSFHNHTSRVLPSVGAFTVQCAICFKWRLIPSKEKYEEIRE HILEQPFVCEAAREWRPEISCDDQPDIMQDGSRLWAIDKPNIAQPPFGWERLLRIRGEGG TKFADVYYVAPSGKRLRSMVEIQRYLLEHPDDAEGVALSQFSFQTPRPLQENYVKKRPAR SASLDGSALQMPGDFEPSEVNPLAWVGPDDNTD…	ATGGCGTCGAAGGTGGCTTTGAAGGCGAAAGGCAAATCCAGCAAGGGCTCAAAGGCAACA TCATCAGGTGAAGGAAGTGCAATCAAGTACTTTAAGGAATGGAGCACATGGACCCTGAAG AAAGCCAAGGTCGTCACTCACTACGGCTTCATACCTCTGATCATCATCATCGGCATGAAC ACTGAGCCCAAACCCTCCGTTTCTCAGCTCCTAAGCCCCGTGATTGAGATGCAGTCACGT CCTACAAAACTTACCATCAGGATCAGGCGAGAACAAAATGATGTCAAGGCTTCGACAGCT AGCAACATAAGCGGTCCAAATGACGTCAGTGGGTCTACCTCACCTGGTCTCCAGGATGGC AAGATAAGAGAACAAAATGACTTCAGTAGTTCA…
AeMBD3	Ae02G01437	MELTDSTHPNPDPTRSVLVIDLNEVPSSSESPRLDALSVVRSFHDNLTPPDGGPAELPGG VSVCAACGLQVVQGNVLVCDGCELGFHLGCAEMRGQKEMVSGEWLCGKCLSSAVPCNRWP LGVKTEAKVNKRGNCGILDINALPSSDGEGEDLSVSRKLSRGDNSFGGNPFGVPLTYSKL LNVGNRAGFQKASGIMRQSVNLGSEDLFQHEESGLQNFKDFDVCPLSEGLRSRSLSSTRL PPNKTCKMYLESLREYIRERCGGILEEGWRVEFRNSMSKGELDVVYCAPDGKTFESMSEV ACYLGLTPNADTIDRQTGIVTDSSVRRLLFPKRRKSARLKVAVAKNKDVMRDFVKDQLSD IQNVNFVDESVNCVKLTDAVSGETCGSASKELS…	ATGGAACTCACTGATTCCACTCACCCAAACCCCGACCCAACTCGCTCCGTTCTCGTCATC GATCTCAATGAAGTTCCTTCCTCATCTGAATCGCCACGCCTCGATGCCCTTTCCGTCGTA CGCTCATTTCACGACAATCTAACGCCGCCCGACGGCGGTCCGGCGGAGCTTCCCGGTGGC GTATCGGTGTGCGCGGCATGCGGTTTGCAGGTTGTTCAAGGCAACGTTTTGGTATGTGAT GGATGTGAGCTAGGGTTTCACCTCGGTTGTGCCGAAATGCGGGGGCAAAAGGAGATGGTG TCGGGCGAGTGGTTGTGTGGAAAGTGCTTGAGCAGTGCAGTGCCGTGCAACCGGTGGCCT CTGGGAGTGAAAACCGAAGCAAAAGTGAATAAG…
AeMBD4	Ae04G00806	MKDSENTQNQLVAYDRAVFGADEIASFQNQYRVSPPIADFTIQCVFCSQWRTLPMEKYEE IRERILELPFVCKAAREWRPDISCQVQSDIVEDESRLWAIDKPNIPQPPLGWERILKIRA AGGTKFADVFYAKSSLSKKFRSMNEVEKYFQENPNEMAMGIMSQFSFETPRPLQKNYVKK CGPSVSRDRNATRMPKNNEPIEVVPLAYANPVENAALQPDGPGQSAPFSKALRSK	ATGAAGGATAGTGAAAATACACAAAATCAGTTGGTGGCTTACGATCGTGCTGTATTTGGT GCGGATGAAATTGCTTCCTTCCAGAATCAATATAGAGTTTCACCTCCCATTGCAGATTTC ACTATCCAATGTGTTTTTTGTTCTCAATGGAGGACCTTACCTATGGAAAAATATGAGGAA ATTCGTGAGCGCATTTTAGAGCTGCCTTTTGTGTGCAAGGCAGCTCGTGAGTGGCGGCCT GACATATCCTGTCAGGTTCAATCAGATATTGTGGAAGATGAGAGCAGGCTCTGGGCAATT GACAAGCCAAACATTCCTCAACCCCCTCTTGGGTGGGAACGGATTCTAAAGATCAGGGCT GCAGGAGGCACCAAATTTGCTGATGTGTTTTAT…
AeMBD5	Ae05G01178	MENQPPVANPPEEKKNVVVIELPAPEGWRKQFIPQKAGTPRRKDVLFISPTGEEIKSKRQ LELYMKSHPGGPSTSEFDWGTGDTPRRSSRLTDKSKAVESPESEAPKKKQRKSGLKKVGK GKKEDSDGDVEMIEEKEVATEGAEGSVDVAMEDAKDIGDKGEVVIEAATDKENVKDADQN TNEGEEVKEAALADEDNVKDTEQKSEDKVDDALVDAPENQETADKTFDTKEEGSETKSVQ TPVVEDNNKEAEKGAHPKDTSQLLIPSKASSSDQGAESVVEAVPEVADAQAENKETEKEL EVPADELPEPSVVPPSQQEAENLTDAIPEVADAKVEESKIAENVNDAVPEVADPKVEESK NAEIGQEEHQNKEASEIAVSCM	ATGGAGAACCAACCGCCGGTGGCCAATCCACCTGAAGAGAAAAAGAACGTTGTGGTGATC GAGCTTCCGGCTCCGGAAGGATGGCGTAAGCAGTTTATTCCCCAAAAAGCTGGGACCCCT AGGAGGAAGGATGTACTGTTTATTTCTCCCACTGGTGAAGAGATCAAAAGTAAGAGACAG TTGGAGCTGTATATGAAATCTCACCCTGGAGGCCCATCTACCTCTGAATTTGACTGGGGC ACAGGTGATACTCCCAGGCGTTCTTCAAGGCTCACTGACAAGTCGAAGGCAGTGGAATCA CCTGAAAGTGAGGCTCCGAAGAAAAAGCAAAGGAAATCAGGTTTGAAGAAAGTAGGGAAA GGGAAGAAAGAAGATTCTGATGGAGATGTTGAG…
AeMBD6	Ae05G01208	MPEPSSIWDDTYRYEPDQIPADPLLGSDSFIAANNDFANQNGGVKDTEQPSQSEPSPPSK KKQQKRPVAETTGTPPSRRQRKGPEETEIPDWLPEGWKMTSKTRTNGASAGSTDRYYIEP TKGYRFRSKNEVFRFLETGSKVKKKLDTDANVTNSETPGGHKEKKKKKSGSKSKKPAPWN FDFQNPPEEVNWALVDVSQGLWKPLIGDQQIPESSKQEWTTTFERICDMMSTST	ATGCCAGAACCGAGTTCAATCTGGGACGATACGTACCGGTATGAGCCTGATCAAATACCT GCAGACCCTCTTTTGGGATCGGACTCTTTCATCGCCGCCAACAACGATTTCGCTAATCAA AACGGCGGCGTAAAGGACACAGAACAACCAAGTCAATCCGAACCGTCTCCACCATCCAAG AAAAAGCAACAAAAGCGTCCGGTGGCGGAAACTACTGGGACTCCGCCGTCACGGCGGCAG AGAAAAGGGCCAGAGGAGACGGAGATACCAGACTGGTTGCCGGAGGGTTGGAAAATGACC TCTAAGACTCGAACTAATGGGGCCTCCGCTGGATCCACCGATAGGTATTATATTGAGCCA ACCAAAGGCTATCGATTCCGTTCAAAGAACGAG…
AeMBD7	Ae05G01801	MAKNGGTRTVDVYAVQCAKCLKWRMVPSIHEFEEIRSKFTEDPFVCNKRPDKSCDSPADI EYDSSRTWVMDKPDIPKTPSGFFRELVLRKDYSKMDARYITPDGRKLRSSVEVAAFLEDN PIYKEVVSLSDFSFNVPKVMAETVPKNVGKNRLG	ATGGCGAAGAATGGAGGGACACGGACAGTTGATGTATATGCTGTGCAGTGTGCAAAATGC TTGAAGTGGAGGATGGTTCCTTCAATCCATGAGTTTGAGGAGATCAGAAGTAAATTTACA GAGGATCCATTTGTCTGTAACAAGAGGCCTGACAAATCTTGTGACAGTCCTGCTGATATT GAATATGATTCATCACGAACCTGGGTTATGGATAAACCAGACATCCCGAAGACCCCTTCA GGTTTTTTCCGAGAGTTAGTTCTCAGAAAAGATTATTCTAAAATGGATGCCCGCTACATT ACTCCTGACGGGAGGAAGCTAAGGTCATCCGTAGAAGTAGCAGCATTCCTTGAAGATAAT CCTATTTACAAAGAGGTGGTTTCTTTATCGGAT…
AeMBD8	Ae06G00976	MEEEQGPLSPSMHVPLRLLLPGYGGSDYSADRQLAVFTPPPPPPVLLHNSSSAITTSRFK LPEGWEVEEVPRADASRVDKYYYEPMTGHKFRSLREVERYVNDGVYTPRRHRSKTLKLGY HGYHGKKSNYRKMIVLGGQMLRLDEEESKQYHMAIVPATNTTFNSPYKLPDGWVVEEVPR SRGGCIDKYYYEPRTGRKFRSLLSVDRHLAELNENTTLSEALAELREYNIPLSKAFKIGS HVKNSSSWKTNIPREKVQSSTFNSPPMKINWVIASPGGDSWNPFIGGSLVPESVKQQWSK RFMLSINDGKYEAPNF	ATGGAGGAGGAGCAAGGCCCGCTCTCACCGTCAATGCATGTCCCATTGCGGTTGCTGCTG CCTGGCTACGGAGGCTCCGACTACTCAGCCGATCGACAGCTGGCCGTTTTCACCCCTCCG CCGCCGCCGCCTGTCCTGCTCCACAACTCCTCCTCCGCCATTACCACCTCGCGCTTCAAA CTTCCGGAAGGTTGGGAGGTCGAAGAGGTGCCCCGCGCCGACGCCTCTCGGGTTGACAAG TATTACTATGAGCCAATGACTGGACACAAATTCCGATCTCTAAGAGAGGTAGAGAGGTAC GTTAATGATGGAGTCTATACACCTAGACGACATAGATCAAAGACTTTGAAATTAGGCTAT CATGGCTATCATGGTAAGAAATCAAATTACCGG…
AeMBD9	Ae09G02930	MASSVEKKEEVVSLELPAPSGWTKKMPKKGGTPKKNEIIFTAPTGEEISNRKQLEQYLKS HPGGPAISEFDWGTGETPRRSARISEKAKATPSPESDPPKKRSRKSSAAKKDEKVEEAIP EEALVKEVEMQEAQKTEKGNSATETEDIVKEKQDETEDKTQDFEKDVVKDKQEEKKEETQ VIANDVWKENHDENKDEIQDTDFKTEHTPVEETKPEEGIKVANDAEGSKNDVEAEKENLK EPLVDKVPDATEKSENNKEQIHKPQVQEVLEQIPVEAEKGVGTGEQEKQETATEETIRKV EGEENNENKSYGSETANQNDVLSKKVEGEVAQNGSHGNA	ATGGCGAGCTCGGTTGAGAAGAAGGAAGAAGTTGTCTCCTTGGAACTCCCTGCGCCTTCT GGTTGGACCAAAAAGATGCCCAAAAAAGGAGGGACCCCAAAGAAGAATGAGATCATATTC ACTGCCCCAACAGGGGAAGAGATCTCTAACAGAAAGCAGCTGGAGCAGTACCTTAAATCA CACCCTGGTGGTCCAGCAATATCAGAGTTTGATTGGGGAACAGGTGAAACACCTAGGAGA TCAGCAAGGATCAGTGAGAAGGCAAAAGCAACGCCCTCACCAGAAAGTGACCCTCCCAAA AAAAGGAGCAGAAAATCCTCTGCTGCAAAGAAGGATGAAAAAGTGGAAGAAGCCATTCCT GAGGAAGCGCTGGTAAAAGAAGTTGAAATGCAA…
AeMBD10	Ae10G00279	MVSENSPDWLPSGWTMHLKTNDFGRKVKCYIDPASGRKFYSKSQVSRYLETLNSCSTPQR GISFADNIVEERNESPEWLPHGWTVESKTRNSGGQIGKKFKIYIEPVTGCKFYSKPEVSR YLKKISSGTAPQIGIGSVNDHSVGHSTRGGTSSKQDASQNSKKNKSSTSEQKSSISKQKK LHGGKHSMNNVVVESVSVRELPPGWITEIRSRKNVNPKHKDLYYTDPVSGYVFRSKPDAL RYLETGDINRCKIKPKKRDTNDLVSLDNGISQSMDHSTGDGTSSKPDLSQSCKTNKISIT KQKKLHGGKNSTNNVVIERVSADEFPAGWIKEITTRKIADRIHKDSYYTDPVSGYKFFSK TDALRYLKSGDINSCKIKPKKRDINDLELINDG…	ATGGTGTCGGAAAATTCGCCGGACTGGCTTCCCTCCGGTTGGACTATGCATCTTAAAACT AATGACTTTGGACGGAAAGTCAAGTGCTACATTGATCCTGCTAGTGGACGCAAATTCTAC TCGAAGTCACAGGTGTCTAGATATCTCGAAACACTAAATAGTTGCTCCACCCCGCAGAGA GGCATCAGCTTTGCTGATAATATTGTGGAGGAAAGAAATGAATCTCCTGAGTGGTTGCCT CATGGATGGACTGTGGAGTCGAAAACTCGAAACAGTGGTGGACAAATTGGAAAGAAATTT AAGATCTACATTGAACCTGTAACTGGATGCAAATTCTACTCGAAGCCAGAGGTGTCTCGA TATCTCAAAAAAATAAGTAGTGGCACCGCCCCA…

## Sheet: Table S4
Table S4 Expressed MBD genes in Eleutherococcus senticosus (Rupr. et Maxim) Maxim of different relative water content
Gene name	Gene ID	30%-1	30%-2	30%-3	50%-1	50%-2	50%-3	70%-1	70%-2	70%-3	90%-1	90%-2	90%-3
EsMBD1	Cluster-21888.92619	1.08	0.72	1.27	0.42	0.74	1.05	0.43	0.4	0.81	2.07	1.13	1.41
EsMBD2	Cluster-21888.111395	0	0	2.21	0.93	0.87	3.77	1.6	0	0	0	0	1.12
EsMBD3	Cluster-21888.78644	3.9	3.35	4.74	3.9	3.5	2.52	3.78	3.8	4.41	2.59	3.56	2.01
EsMBD4	Cluster-21888.141341	5.9	5.58	6.6	7.02	3.87	4.19	6.27	4.51	5.85	5.52	4.8	6.42
EsMBD5	Cluster-21888.111397	0	1.43	0	0	1.21	0	1.99	0	0	0.36	0	0
EsMBD6	Cluster-21888.107988	9.91	12.21	11.73	8.27	11.7	8.04	9.14	9.91	7.48	9.39	8.49	10.6
EsMBD8	Cluster-21888.111399	1.75	0	3.57	0.93	1.66	0	0	1.44	2.45	2.4	4.13	2.69
EsMBD9	Cluster-21888.135126	14.61	15.88	16.08	10.45	10.88	10.17	13.02	10.95	9.86	12.7	9.74	12.67
EsMBD10	Cluster-21888.81966	0	0.11	0.32	0	0.43	0.18	0.36	0.31	0.22	1.37	1.33	1.49
EsMBD12	Cluster-21888.113298	5.22	6.2	6.08	6.57	4.79	5.87	7.74	7.18	6.88	2.61	1.99	2.19
EsMBD13	Cluster-21888.106161	4.54	3.46	4.53	5.15	5.73	7.58	6.06	7.81	8.56	8.04	6.26	7.51
EsMBD14	Cluster-21888.120646	5.68	5.03	2.81	5.98	6.21	2.56	2.62	4.98	6.06	1.13	4.76	2.35
EsMBD15	Cluster-21888.122388	0.76	0.71	0.11	0	0	0.26	0.87	1.05	0.73	0	0	0.45
EsMBD16	Cluster-21888.111406	16.86	14.43	18.44	12.12	11.78	11.83	10.14	12.83	12.8	17.36	19.08	17.43
EsMBD17	Cluster-21888.91278	6.44	7.84	6.93	7.93	8.52	5.96	6.46	6.83	8.4	4.96	6.47	3.92
EsMBD18	Cluster-21888.154322	12.51	15.18	12.79	14.81	15.23	11.95	12.23	8.89	12.35	9.77	9.76	9.16
EsMBD19	Cluster-21888.157337	5.51	4.1	5.22	15.17	13.73	13.57	8.7	7.33	7.77	9.26	8.23	7.71

## Sheet: Table S5
Table S5 Expressed MBD genes in Eleutherococcus senticosus (Rupr. et Maxim) Maxim of different saponin content
Gene Name	Gene ID	L1	L2	L3	M1	M2	M3	H1	H2	H3
EsMBD1	TRINITY_DN6333_c0_g1	29.58	28.4	28.87	25.84	27.75	27.94	30.92	33.03	33.79
EsMBD5	TRINITY_DN2106_c0_g1	76.18	78.16	71.67	59.4	72.87	68.74	84.63	84.46	87.36
EsMBD14	TRINITY_DN6921_c1_g1	18.72	19.92	20.33	16.6	19.5	21.64	8.88	11.79	10.45
EsMBD16	TRINITY_DN8688_c0_g1	47.72	28.78	25.71	28.75	42.28	51.74	71.89	74.3	67.26
EsMBD17	TRINITY_DN30104_c0_g1	14.44	19.27	18.39	14.75	11.91	14.7	5.37	5.15	5.18
EsMBD19	TRINITY_DN15921_c0_g1	23.67	25.39	24.39	23.42	28.9	27.58	29.07	25.93	21.5

## Sheet: Table S6
Table S6 Primers for qRT-PCR
Primer gene	Forward Primer(5'-3')	Reverse Primer(5'-3')	Predicted amplification length
EsMBD1	CTAAACTATCAGGCAGTGGAACA	GGTTTGTGGTGGGTTAATACTCG	185 bp
EsMBD2	TGAGATCGTATTCACTGCCCCA	TTCTGCTCCTCTTTTTCGGAGG	206 bp
EsMBD3	GCTCGTTCCGCTTTACTTGAT	TATTCTCGTTTGGACCTACCC	100 bp
EsMBD4	TAATACTGCTTACACCGACAGAGG	CAAATACCACCAGGCATCACATT	138 bp
EsMBD5	AGATCAGCGAGGATCAGTGAGA	CCGATTCTGTAGCTGCATTACC	199 bp
EsMBD6	AGGCTTCACATTGGCATCACT	TTTTGCCTCTAGCCAGCGTAC	197 bp
EsMBD7	TCCAGGACTAGCAATAACCCAAT	AGGCAGTCATGCAAAGAACTCTA	118 bp
EsMBD8	GCAATATCGGAGTTTGATTGGG	GAGTATGTTCTGTTTTGGCTTC	220 bp
EsMBD9	GCTGCTGAAATTGAAGCTGTGCC	GGGATGAGCCTCCACTTGAAACA	152 bp
EsMBD10	ACACCATTGCTCGTCTTGCC	CACCTACCCTGTCCAATCTC	168 bp
EsMBD11	CTACGGCGGCTCCAACTACTC	CACCTCCTCTACCTTCCAACCT	148 bp
EsMBD12	AGTTCAATCTGGGATGATACGT	TGGTTGTTCGGTGTCCTTTA	138 bp
EsMBD13	TACAGACTTGCAGCTTGGTG	TCCCTTCATCTCGGTGGTTT	152 bp
EsMBD14	GCCAATCTATTACCGAATCTGACC	TGTTTCTCAACCTCTTCCATCCCT	191 bp
EsMBD15	ACCTCATGGATGGACCGTGGAGTC	TCATTAACAGAGCCGATGCTTATC	183 bp
EsMBD16	GATAAAGGGCATAGGCAAGAGGC	TTGTTCCGCACTTCCAGAGCCAC	186 bp
EsMBD17	ATAAACCAGACATCCCAAAGAC	AATCCGATAAAGAAACCACCTC	183 bp
EsMBD18	CGAGTTCAATCTGGGATGAT	TTGGTAGTTCTGGGTCCTTT	141 bp
EsMBD19	GGATGGCGTAAGCAGTTTATACCT	TTGCCTTCGACTTGTCAGTGAGC	214 bp
EsMBD20	CTTGCGTCAACTGAAGAGGT	CTTGGCTGATAGATGGGATA	130 bp

## Sheet: Table S7
Table S7 Primers for Vector construction and Subcellular localization
Primer gene	Forward Primer(5'-3')	Reverse Primer(5'-3')	Purpose
EsMBD2	ATGGCGAGCTCGGTTGAGAAGAAG	GGCGTTGCCATGGCTGCCATTC	Cloning
	CGCggatccATGGCGAGCTCGGTTGAGAAGAAG	AActgcagGGCGTTGCCATGGCTGCCATTC	Digestion
EsMBD6	ATGGCGGAGGATAACTCCTGG	TGGGCGTTCCCCAGAACTTCTCC	Cloning
	CgagctcATGGCGGAGGATAACTCCTGG	AActgcagTGGGCGTTCCCCAGAACTTCTCC	Digestion
EsMBD12	ATGCCGGAACCGAGTTCAATCTG	CATGTCACAGATGCGCTCAAATG	Cloning
	CgagctcATGCCGGAACCGAGTTCAATCTG	AActgcagCATGTCACAGATGCGCTCAAATG	Digestion
EsMBD16	ATGGCGACCTCGGTTGAGAAGA	AGCCACCTCTCCCTCGACTTTC	Cloning
	CGCggatccATGGCGACCTCGGTTGAGAAGA	AActgcagAGCCACCTCTCCCTCGACTTTC	Digestion
EsMBD18	ATGCCGGAACCGAGTTCAATCTG	AGTCGATGCGCTCATCATGTCAC	Cloning
	CgagctcATGCCGGAACCGAGTTCAATCTG	AActgcagAGTCGATGCGCTCATCATGTCAC	Digestion
